# Supplementary material for: Triazole-Estradiol Analogs Induce Apoptosis and Inhibit EGFR and Its Downstream Pathways in Triple Negative Breast Cancer
Source: Molecules. 2025 Jan 30;30(3):605. doi: 10.3390/molecules30030605 (PMC11820259; doi:10.3390/molecules30030605)
Supplement: Supplementary file 1 [file molecules-30-00605-s001.zip]

Archive with 1 entries (1 files):
- molecules-3377826-supplementary.pdf
